# Supplementary material for: Ants (Insecta, Hymenoptera, Formicidae) from the Floresta da Tijuca sector, Parque Nacional da Tijuca, Rio de Janeiro, Brazil
Source: Biodivers Data J. 2025 Mar 13;13:e132248. doi: 10.3897/BDJ.12.e132248 (PMC11926609; doi:10.3897/BDJ.12.e132248)
Supplement: XML Treatment for Acromyrmex brunneus [file BDJ.12.e132248-treatment38.xml]

<!DOCTYPE tp:taxon-treatment
  PUBLIC "-//TaxonX//DTD Taxonomic Treatment Publishing DTD v0 20100105//EN" "tax-treatment-NSO.dtd">
<tp:taxon-treatment xmlns:tp="http://www.plazi.org/taxpub"><tp:treatment-meta><mixed-citation publication-type="journal"><person-group><name><surname>Silva</surname><given-names>Márcio Morais</given-names></name><name><surname>Mayhé Nunes</surname><given-names>Antônio J.</given-names></name><name><surname>Moreira</surname><given-names>Felipe F. F.</given-names></name></person-group><article-title>Ants (<tp:taxon-name><tp:taxon-name-part taxon-name-part-type="class">Insecta</tp:taxon-name-part></tp:taxon-name>, <tp:taxon-name><tp:taxon-name-part taxon-name-part-type="order">Hymenoptera</tp:taxon-name-part></tp:taxon-name>, <tp:taxon-name><tp:taxon-name-part taxon-name-part-type="family">Formicidae</tp:taxon-name-part></tp:taxon-name>) from the Floresta da Tijuca sector, Parque Nacional da Tijuca, Rio de Janeiro, Brazil</article-title><source>Biodivers Data J</source><day>13</day><month>03</month><year>2025</year><volume>13</volume><pub-id pub-id-type="doi">10.3897/BDJ.12.e132248</pub-id></mixed-citation></tp:treatment-meta><tp:nomenclature><tp:taxon-name>
              <object-id xmlns:xlink="http://www.w3.org/1999/xlink" content-type="arpha" xlink:type="simple">494876B0-A0F5-588E-9B07-95DE8C0CD8A2</object-id>
              <tp:taxon-name-part taxon-name-part-type="genus">Acromyrmex</tp:taxon-name-part>
              <tp:taxon-name-part taxon-name-part-type="species">brunneus</tp:taxon-name-part>
            </tp:taxon-name><tp:taxon-authority>(Forel, 1912)</tp:taxon-authority></tp:nomenclature><tp:treatment-sec sec-type="materials"><title>Materials</title><list list-type="alpha-lower" list-content="occurrences"><list-item><p><bold>Type status:</bold> <named-content xmlns:xlink="http://www.w3.org/1999/xlink" content-type="dwc:typeStatus" xlink:type="simple">Other material</named-content>. <bold>Occurrence:</bold> recordNumber: <named-content xmlns:xlink="http://www.w3.org/1999/xlink" content-type="dwc:recordNumber" xlink:type="simple">WBS101</named-content>; recordedBy: <named-content xmlns:xlink="http://www.w3.org/1999/xlink" content-type="dwc:recordedBy" xlink:type="simple">M. M. Silva, A. J. Mayhé Nunes, J. C. Santos, I. R. S. Cordeiro</named-content>; individualCount: <named-content xmlns:xlink="http://www.w3.org/1999/xlink" content-type="dwc:individualCount" xlink:type="simple">6</named-content>; sex: <named-content xmlns:xlink="http://www.w3.org/1999/xlink" content-type="dwc:sex" xlink:type="simple">female</named-content>; lifeStage: <named-content xmlns:xlink="http://www.w3.org/1999/xlink" content-type="dwc:lifeStage" xlink:type="simple">adult</named-content>; occurrenceID: <named-content xmlns:xlink="http://www.w3.org/1999/xlink" content-type="dwc:occurrenceID" xlink:type="simple">D44986DB-D220-57C8-83B3-4C687DE8D4E8</named-content>; <bold>Taxon:</bold> genus: <named-content xmlns:xlink="http://www.w3.org/1999/xlink" content-type="dwc:genus" xlink:type="simple"><tp:taxon-name><tp:taxon-name-part taxon-name-part-type="genus">Acromyrmex</tp:taxon-name-part></tp:taxon-name></named-content>; specificEpithet: <named-content xmlns:xlink="http://www.w3.org/1999/xlink" content-type="dwc:specificEpithet" xlink:type="simple"><tp:taxon-name><tp:taxon-name-part taxon-name-part-type="genus" reg="Acromyrmex"/><tp:taxon-name-part taxon-name-part-type="species" reg="brunneus">brunneus</tp:taxon-name-part></tp:taxon-name></named-content>; taxonRank: <named-content xmlns:xlink="http://www.w3.org/1999/xlink" content-type="dwc:taxonRank" xlink:type="simple">species</named-content>; scientificNameAuthorship: <named-content xmlns:xlink="http://www.w3.org/1999/xlink" content-type="dwc:scientificNameAuthorship" xlink:type="simple">(Forel, 1912)</named-content>; <bold>Location:</bold> continent: <named-content xmlns:xlink="http://www.w3.org/1999/xlink" content-type="dwc:continent" xlink:type="simple">South America</named-content>; country: <named-content xmlns:xlink="http://www.w3.org/1999/xlink" content-type="dwc:country" xlink:type="simple">Brazil</named-content>; countryCode: <named-content xmlns:xlink="http://www.w3.org/1999/xlink" content-type="dwc:countryCode" xlink:type="simple">BR</named-content>; stateProvince: <named-content xmlns:xlink="http://www.w3.org/1999/xlink" content-type="dwc:stateProvince" xlink:type="simple">Rio de Janeiro</named-content>; municipality: <named-content xmlns:xlink="http://www.w3.org/1999/xlink" content-type="dwc:municipality" xlink:type="simple">Rio de Janeiro</named-content>; locality: <named-content xmlns:xlink="http://www.w3.org/1999/xlink" content-type="dwc:locality" xlink:type="simple">Floresta da Tijuca, Parque Nacional da Tijuca, trilha (caminho dos picos/ camminho da solidão)</named-content>; verbatimCoordinates: <named-content xmlns:xlink="http://www.w3.org/1999/xlink" content-type="dwc:verbatimCoordinates" xlink:type="simple">22 57 23.5S 43 17 00.1W</named-content>; verbatimLatitude: <named-content xmlns:xlink="http://www.w3.org/1999/xlink" content-type="dwc:verbatimLatitude" xlink:type="simple">22 57 23.5S</named-content>; verbatimLongitude: <named-content xmlns:xlink="http://www.w3.org/1999/xlink" content-type="dwc:verbatimLongitude" xlink:type="simple">43 17 00.1W</named-content>; verbatimCoordinateSystem: <named-content xmlns:xlink="http://www.w3.org/1999/xlink" content-type="dwc:verbatimCoordinateSystem" xlink:type="simple">degrees minutes seconds</named-content>; verbatimSRS: <named-content xmlns:xlink="http://www.w3.org/1999/xlink" content-type="dwc:verbatimSRS" xlink:type="simple">WGS84</named-content>; <bold>Identification:</bold> identificationID: <named-content xmlns:xlink="http://www.w3.org/1999/xlink" content-type="dwc:identificationID" xlink:type="simple"><tp:taxon-name><tp:taxon-name-part taxon-name-part-type="genus" reg="Acromyrmex">Acromyrmex</tp:taxon-name-part><tp:taxon-name-part taxon-name-part-type="species" reg="brunneus">brunneus</tp:taxon-name-part></tp:taxon-name></named-content>; identifiedBy: <named-content xmlns:xlink="http://www.w3.org/1999/xlink" content-type="dwc:identifiedBy" xlink:type="simple">M. M. Silva</named-content>; <bold>Event:</bold> samplingProtocol: <named-content xmlns:xlink="http://www.w3.org/1999/xlink" content-type="dwc:samplingProtocol" xlink:type="simple">Winckler</named-content>; year: <named-content xmlns:xlink="http://www.w3.org/1999/xlink" content-type="dwc:year" xlink:type="simple">2021</named-content>; month: <named-content xmlns:xlink="http://www.w3.org/1999/xlink" content-type="dwc:month" xlink:type="simple">7</named-content>; day: <named-content xmlns:xlink="http://www.w3.org/1999/xlink" content-type="dwc:day" xlink:type="simple">21-23</named-content>; verbatimEventDate: <named-content xmlns:xlink="http://www.w3.org/1999/xlink" content-type="dwc:verbatimEventDate" xlink:type="simple">Winter 2021</named-content>; habitat: <named-content xmlns:xlink="http://www.w3.org/1999/xlink" content-type="dwc:habitat" xlink:type="simple">Atlantic Forest</named-content>; <bold>Record Level:</bold> type: <named-content xmlns:xlink="http://www.w3.org/1999/xlink" content-type="dwc:type" xlink:type="simple">PhysicalObject</named-content>; institutionCode: <named-content xmlns:xlink="http://www.w3.org/1999/xlink" content-type="dwc:institutionCode" xlink:type="simple">CEIOC</named-content>; basisOfRecord: <named-content xmlns:xlink="http://www.w3.org/1999/xlink" content-type="dwc:basisOfRecord" xlink:type="simple">PreservedSpecimen</named-content></p></list-item><list-item><p><bold>Type status:</bold> <named-content xmlns:xlink="http://www.w3.org/1999/xlink" content-type="dwc:typeStatus" xlink:type="simple">Other material</named-content>. <bold>Occurrence:</bold> recordNumber: <named-content xmlns:xlink="http://www.w3.org/1999/xlink" content-type="dwc:recordNumber" xlink:type="simple">WCS104</named-content>; recordedBy: <named-content xmlns:xlink="http://www.w3.org/1999/xlink" content-type="dwc:recordedBy" xlink:type="simple">M. M. Silva, A. J. Mayhé Nunes, J. C. Santos, I. R. S. Cordeiro</named-content>; individualCount: <named-content xmlns:xlink="http://www.w3.org/1999/xlink" content-type="dwc:individualCount" xlink:type="simple">2</named-content>; sex: <named-content xmlns:xlink="http://www.w3.org/1999/xlink" content-type="dwc:sex" xlink:type="simple">female</named-content>; lifeStage: <named-content xmlns:xlink="http://www.w3.org/1999/xlink" content-type="dwc:lifeStage" xlink:type="simple">adult</named-content>; occurrenceID: <named-content xmlns:xlink="http://www.w3.org/1999/xlink" content-type="dwc:occurrenceID" xlink:type="simple">70B1A979-4199-59E1-89A7-CB778484EA9C</named-content>; <bold>Taxon:</bold> genus: <named-content xmlns:xlink="http://www.w3.org/1999/xlink" content-type="dwc:genus" xlink:type="simple"><tp:taxon-name><tp:taxon-name-part taxon-name-part-type="genus">Acromyrmex</tp:taxon-name-part></tp:taxon-name></named-content>; specificEpithet: <named-content xmlns:xlink="http://www.w3.org/1999/xlink" content-type="dwc:specificEpithet" xlink:type="simple"><tp:taxon-name><tp:taxon-name-part taxon-name-part-type="genus" reg="Acromyrmex"/><tp:taxon-name-part taxon-name-part-type="species" reg="brunneus">brunneus</tp:taxon-name-part></tp:taxon-name></named-content>; taxonRank: <named-content xmlns:xlink="http://www.w3.org/1999/xlink" content-type="dwc:taxonRank" xlink:type="simple">species</named-content>; scientificNameAuthorship: <named-content xmlns:xlink="http://www.w3.org/1999/xlink" content-type="dwc:scientificNameAuthorship" xlink:type="simple">(Forel, 1912)</named-content>; <bold>Location:</bold> continent: <named-content xmlns:xlink="http://www.w3.org/1999/xlink" content-type="dwc:continent" xlink:type="simple">South America</named-content>; country: <named-content xmlns:xlink="http://www.w3.org/1999/xlink" content-type="dwc:country" xlink:type="simple">Brazil</named-content>; countryCode: <named-content xmlns:xlink="http://www.w3.org/1999/xlink" content-type="dwc:countryCode" xlink:type="simple">BR</named-content>; stateProvince: <named-content xmlns:xlink="http://www.w3.org/1999/xlink" content-type="dwc:stateProvince" xlink:type="simple">Rio de Janeiro</named-content>; municipality: <named-content xmlns:xlink="http://www.w3.org/1999/xlink" content-type="dwc:municipality" xlink:type="simple">Rio de Janeiro</named-content>; locality: <named-content xmlns:xlink="http://www.w3.org/1999/xlink" content-type="dwc:locality" xlink:type="simple">Floresta da Tijuca, Parque Nacional da Tijuca, Trilha de Moutain bike (Açude da solidão).</named-content>; verbatimCoordinates: <named-content xmlns:xlink="http://www.w3.org/1999/xlink" content-type="dwc:verbatimCoordinates" xlink:type="simple">22 57 41.8S 43 17 24.8W</named-content>; verbatimLatitude: <named-content xmlns:xlink="http://www.w3.org/1999/xlink" content-type="dwc:verbatimLatitude" xlink:type="simple">22 57 41.8S</named-content>; verbatimLongitude: <named-content xmlns:xlink="http://www.w3.org/1999/xlink" content-type="dwc:verbatimLongitude" xlink:type="simple">43 17 24.8W</named-content>; verbatimCoordinateSystem: <named-content xmlns:xlink="http://www.w3.org/1999/xlink" content-type="dwc:verbatimCoordinateSystem" xlink:type="simple">degrees minutes seconds</named-content>; verbatimSRS: <named-content xmlns:xlink="http://www.w3.org/1999/xlink" content-type="dwc:verbatimSRS" xlink:type="simple">WGS84</named-content>; <bold>Identification:</bold> identificationID: <named-content xmlns:xlink="http://www.w3.org/1999/xlink" content-type="dwc:identificationID" xlink:type="simple"><tp:taxon-name><tp:taxon-name-part taxon-name-part-type="genus" reg="Acromyrmex">Acromyrmex</tp:taxon-name-part><tp:taxon-name-part taxon-name-part-type="species" reg="brunneus">brunneus</tp:taxon-name-part></tp:taxon-name></named-content>; identifiedBy: <named-content xmlns:xlink="http://www.w3.org/1999/xlink" content-type="dwc:identifiedBy" xlink:type="simple">M. M. Silva</named-content>; <bold>Event:</bold> samplingProtocol: <named-content xmlns:xlink="http://www.w3.org/1999/xlink" content-type="dwc:samplingProtocol" xlink:type="simple">Winckler</named-content>; year: <named-content xmlns:xlink="http://www.w3.org/1999/xlink" content-type="dwc:year" xlink:type="simple">2021</named-content>; month: <named-content xmlns:xlink="http://www.w3.org/1999/xlink" content-type="dwc:month" xlink:type="simple">7</named-content>; day: <named-content xmlns:xlink="http://www.w3.org/1999/xlink" content-type="dwc:day" xlink:type="simple">23-25</named-content>; verbatimEventDate: <named-content xmlns:xlink="http://www.w3.org/1999/xlink" content-type="dwc:verbatimEventDate" xlink:type="simple">Winter 2021</named-content>; habitat: <named-content xmlns:xlink="http://www.w3.org/1999/xlink" content-type="dwc:habitat" xlink:type="simple">Atlantic Forest</named-content>; <bold>Record Level:</bold> type: <named-content xmlns:xlink="http://www.w3.org/1999/xlink" content-type="dwc:type" xlink:type="simple">PhysicalObject</named-content>; institutionCode: <named-content xmlns:xlink="http://www.w3.org/1999/xlink" content-type="dwc:institutionCode" xlink:type="simple">CEIOC</named-content>; basisOfRecord: <named-content xmlns:xlink="http://www.w3.org/1999/xlink" content-type="dwc:basisOfRecord" xlink:type="simple">PreservedSpecimen</named-content></p></list-item></list></tp:treatment-sec><tp:treatment-sec sec-type="Distribution"><title>Distribution</title><p>Brazil, Paraguay.</p></tp:treatment-sec><tp:treatment-sec sec-type="Notes"><title>Notes</title><p>Previously recorded from "Floresta da Tijuca" by <xref ref-type="bibr" rid="B11588071">Gonçalves (1961)</xref> and from the Serra da Carioca sector by <xref ref-type="bibr" rid="B10215668">Santos et al. (2019)</xref>.</p></tp:treatment-sec><ref-list><ref id="B11588071"><element-citation xmlns:xlink="http://www.w3.org/1999/xlink" publication-type="article" xlink:type="simple"><person-group person-group-type="author"><name name-style="western"><surname>Gonçalves</surname><given-names>C. R.</given-names></name></person-group><year>1961</year><article-title>O genero <italic><tp:taxon-name><tp:taxon-name-part taxon-name-part-type="genus" reg="Acromyrmex">Acromyrmex</tp:taxon-name-part></tp:taxon-name></italic> no Brasil (Hym. <tp:taxon-name><tp:taxon-name-part taxon-name-part-type="family">Formicidae</tp:taxon-name-part></tp:taxon-name>)</article-title><source>Studia Entomologica</source><volume>4</volume><fpage>113</fpage><lpage>180</lpage></element-citation></ref><ref id="B10215668"><element-citation xmlns:xlink="http://www.w3.org/1999/xlink" publication-type="article" xlink:type="simple"><person-group person-group-type="author"><name name-style="western"><surname>Santos</surname><given-names>Marcus Nascimento</given-names></name><name name-style="western"><surname>Delabie</surname><given-names>Jacques H. C.</given-names></name><name name-style="western"><surname>Queiroz</surname><given-names>Jarbas M.</given-names></name></person-group><year>2019</year><article-title>Biodiversity conservation in urban parks: a study of ground-dwelling ants (<tp:taxon-name><tp:taxon-name-part taxon-name-part-type="order">Hymenoptera</tp:taxon-name-part></tp:taxon-name>: <tp:taxon-name><tp:taxon-name-part taxon-name-part-type="family">Formicidae</tp:taxon-name-part></tp:taxon-name>) in Rio de Janeiro City</article-title><source>Urban Ecosystems</source><volume>22</volume><issue>5</issue><fpage>927</fpage><lpage>942</lpage><pub-id pub-id-type="doi">10.1007/s11252-019-00872-8</pub-id></element-citation></ref></ref-list></tp:taxon-treatment>
